# Supplementary material for: Exploring the resilience of wheat crops grown in short rotations through minimising the build-up of an important soil-borne fungal pathogen
Source: Sci Rep. 2018 Jun 22;8:9550. doi: 10.1038/s41598-018-25511-8 (PMC6015077; doi:10.1038/s41598-018-25511-8)
Supplement: Supplementary file 2 — Supplementary Information Table S6 [file 41598_2018_25511_MOESM2_ESM.xlsx]

## Sheet: Supplementary Information
Title
Exploring the resilience of wheat crops grown in short rotations through minimising the build-up of an important soil-borne fungal pathogen
Authors
V.E. McMillan1, G. Canning1, J. Moughan1, R.P. White2, R.J. Gutteridge1 and K.E. Hammond-Kosack1*
Affiliations
1 Department of Biointeractions and Crop Protection, Rothamsted Research, Harpenden, Hertfordshire AL5 2JQ, UK
2 Department of Computational and Analytical Sciences, Rothamsted Research, Harpenden, Hertfordshire AL5 2JQ, UK
*Corresponding author
kim.hammond-kosack@rothamsted.ac.uk
Table S6a
Individual trial REML analyses
Table S6b
Pooled REML analysis

## Sheet: Individual trial REML analyses
Table S6a Individual trial REML analyses of the take-all build-up phenotype of seventy-one AHDB Recommended List® and candidate cultivars, sampled using the soil core bioassay method, at six experimental sites in harvest years 2014 and 2015.
	Trial 1				Trial 2				Trial 3				Trial 4				Trial 5				Trial 6
	WW2014SS534T				WW2014SS527T				WW2014SG526T				WW2015SS527T				WW2015WY522T				WW2015SG526T
	Hampshire Sutton Scotney 2014				Hampshire Broughton 2014				Oxfordshire Alkerton 2014				Hampshire Broughton 2015				Kent Wye 2015				Oxfordshire Alkerton 2015
Cultivar name	Logit % plants infected (back-transformed mean)		Logit % roots infected (back-transformed mean)		Logit % plants infected (back-transformed mean)		Logit % roots infected (back-transformed mean)		Logit % plants infected (back-transformed mean)		Logit % roots infected (back-transformed mean)		Logit % plants infected (back-transformed mean)		Logit % roots infected (back-transformed mean)		Logit % plants infected (back-transformed mean)		Logit % roots infected (back-transformed mean)		Logit % plants infected (back-transformed mean)		Logit % roots infected (back-transformed mean)
Alchemy	*	*	*	*	0.194	59.083	-0.47	27.596	1.4707	94.99	-0.1497	42.57	-0.5074	26.104	-1.002	11.377	*	*	*	*	-0.237	38.37	-1.034	11.22
Amplify	*	*	*	*	*	*	*	*	*	*	*	*	-0.7093	18.989	-1.315	6.225	-1.2004	7.811	-1.801	2.153	-0.9842	12.26	-1.6185	3.78
Belgrade	*	*	*	*	*	*	*	*	*	*	*	*	-1.0677	10.07	-1.702	2.716	-1.1161	9.19	-1.601	3.412	-0.8745	14.82	-1.6468	3.58
Beluga	*	*	*	*	0.239	61.215	-0.6	22.646	0.954	87.08	-0.0803	45.99	*	*	*	*	*	*	*	*	*	*	*	*
Britannia	*	*	*	*	0.49	72.224	-0.404	30.334	0.1152	55.74	-0.7039	19.66	-0.5869	23.117	-1.174	8.215	-0.452	28.321	-0.995	11.517	0.2301	61.3	-0.6871	20.19
Butler	*	*	*	*	*	*	*	*	*	*	*	*	-1.1394	8.79	-1.626	3.223	-0.8027	16.223	-1.252	7.06	0.1143	55.69	-0.5567	24.72
Chilton	0.6225	77.64	-0.1698	41.59	0.26	62.211	-0.378	31.443	1.5267	95.49	-0.0469	47.66	*	*	*	*	*	*	*	*	*	*	*	*
Claire	0.3553	67.05	-0.2391	38.27	0.217	60.174	-0.377	31.506	1.0776	89.62	-0.004	49.8	-1.1779	8.16	-1.879	1.778	*	*	*	*	0.4374	70.57	-0.6542	21.28
Conqueror	*	*	*	*	0.618	76.971	-0.2	39.622	1.1594	91.04	-0.1722	41.48	*	*	*	*	*	*	*	*	*	*	*	*
Cordiale	*	*	*	*	0.078	53.381	-0.59	23.013	0.7022	80.29	-0.4939	27.14	-1.0436	10.535	-1.758	2.387	-0.4718	27.516	-1.137	8.828	-0.1456	42.77	-1.0491	10.93
Costello	1.7462	97.05	0.2086	60.28	0.376	67.446	-0.38	31.363	1.0077	88.24	-0.1804	41.08	-0.4679	27.673	-1.143	8.732	-0.8138	15.916	-1.354	5.745	0.4916	72.78	-0.2839	36.17
Cougar	1.5124	95.37	0.0663	53.31	0.686	79.284	-0.245	37.47	0.4618	71.58	-0.646	21.55	-0.2834	35.697	-0.732	18.285	-0.0343	47.786	-0.566	23.886	-0.5897	23.51	-1.4049	5.68
Crusoe	*	*	*	*	0.357	66.639	-0.538	24.91	1.4254	94.54	-0.1233	43.86	-1.0226	10.954	-1.758	2.388	-1.4576	4.64	-2.148	0.844	-0.7909	17.05	-1.616	3.8
Cubanita	0.3492	66.78	-0.4612	28.45	0.348	66.222	-0.469	27.624	0.8992	85.79	-0.1025	44.89	-0.9444	12.639	-1.516	4.103	-0.659	20.615	-1.18	8.121	-0.1869	40.76	-0.9228	13.64
Delphi	0.5047	73.29	-0.3405	33.6	0.105	54.723	-0.62	21.939	1.0924	89.89	-0.0789	46.06	-1.006	11.296	-1.543	3.87	-0.4678	27.679	-0.81	16.023	0.0761	53.8	-0.5918	23.44
Dickens	0.8911	85.6	-0.2839	36.17	0.17	57.907	-0.509	26.046	1.2978	93.06	-0.2492	37.79	-0.9723	12.013	-1.59	3.495	-0.948	12.557	-1.508	4.169	-0.2467	37.91	-0.802	16.74
Energise	0.8929	85.64	-0.2072	39.79	0.259	62.191	-0.577	23.469	0.354	67	-0.5163	26.26	-1.1267	9.005	-1.594	3.464	-0.9445	12.636	-1.372	5.548	0.0652	53.25	-0.6849	20.27
Evolution	*	*	*	*	0.661	78.444	-0.399	30.527	0.8591	84.79	-0.3412	33.57	-0.2983	35.013	-0.77	17.14	-1.1555	8.521	-1.785	2.241	-0.0464	47.68	-0.7677	17.72
Gallant	0.1066	55.31	-0.5001	26.89	0.198	59.257	-0.601	22.625	0.6656	79.1	-0.5888	23.55	-1.2315	7.35	-1.8	2.162	-1.1439	8.714	-1.838	1.969	-0.0296	48.52	-0.8087	16.56
Grafton	0.4074	69.31	-0.2616	37.21	-0.355	32.454	-1.117	9.182	0.2267	61.14	-0.9009	14.16	-0.8095	16.034	-1.267	6.852	*	*	*	*	-0.6511	21.38	-1.3808	5.94
Graham	*	*	*	*	*	*	*	*	*	*	*	*	-0.7556	17.575	-1.324	6.114	-1.6157	3.3	-2.305	0.486	0.2838	63.82	-0.6552	21.24
Horatio	0.3386	66.31	-0.4856	27.46	0.426	69.584	-0.262	36.691	0.4288	70.21	-0.2259	38.89	-0.7945	16.453	-1.348	5.817	-0.9895	11.643	-1.626	3.223	0.0512	52.56	-0.8102	16.52
Icebreaker	1.7053	96.8	0.3367	66.23	*	*	*	*	*	*	*	*	*	*	*	*	*	*	*	*	*	*	*	*
Icon	*	*	*	*	0.452	70.692	-0.48	27.196	1.4483	94.77	0.0403	52.01	-0.6688	20.291	-1.328	6.057	*	*	*	*	-0.6014	23.1	-1.1395	9.29
Invicta	0.6346	78.06	-0.3191	34.57	0.02	50.488	-0.738	18.106	0.1441	57.16	-0.7869	17.17	-0.4509	28.368	-1.111	9.272	-0.312	34.388	-0.763	17.36	0.0812	54.05	-0.7197	19.16
JB Diego	0.4058	69.24	-0.3416	33.55	0.249	61.708	-0.609	22.315	0.9895	87.86	-0.2305	38.67	-0.7054	19.111	-1.416	5.063	-0.8648	14.565	-1.524	4.027	0.4011	69.05	-0.6178	22.52
Jorvik	*	*	*	*	0.263	62.375	-0.565	23.913	0.7937	83.02	-0.4545	28.72	*	*	*	*	*	*	*	*	*	*	*	*
KWS Barrel	*	*	*	*	*	*	*	*	*	*	*	*	-1.0808	9.824	-1.653	3.034	-0.7547	17.602	-1.381	5.437	0.0901	54.49	-0.7614	17.91
KWS Basset	*	*	*	*	*	*	*	*	*	*	*	*	-0.8331	15.393	-1.41	5.128	-0.2156	38.885	-0.617	22.045	-0.1866	40.78	-0.9513	12.98
KWS Cashel	*	*	*	*	-0.126	43.246	-0.9	13.681	1.5561	95.74	-0.1333	43.37	-0.719	18.685	-1.175	8.208	-1.7717	2.31	-2.492	0.18	-0.2028	40	-0.8596	15.2
KWS Crispin	*	*	*	*	*	*	*	*	*	*	*	*	-0.581	23.33	-1.127	8.992	-0.9816	11.811	-1.663	2.972	-0.3367	33.77	-0.9974	11.98
KWS Croft	*	*	*	*	0.407	68.803	-0.358	32.308	0.9034	85.9	-0.0018	49.91	-0.1171	43.672	-0.642	21.186	-0.8809	14.157	-1.506	4.19	-0.1566	42.23	-0.7725	17.58
KWS Gator	0.5571	75.29	-0.3149	34.75	0.273	62.803	-0.595	22.84	1.1085	90.18	-0.3227	34.4	-0.7851	16.718	-1.442	4.796	*	*	*	*	-0.7738	17.54	-1.5941	3.96
KWS Kielder	0.7903	82.93	-0.0185	49.07	0.262	62.322	-0.573	23.628	1.4738	95.02	-0.0896	45.53	-0.2682	36.403	-0.86	14.694	-0.4206	29.63	-1.058	10.247	0.8736	85.16	-0.4276	29.83
KWS Leon	0.8635	84.9	-0.0911	45.46	*	*	*	*	*	*	*	*	*	*	*	*	*	*	*	*	*	*	*	*
KWS Lili	0.7275	81.08	-0.1596	42.09	0.999	87.549	-0.239	37.774	0.6061	77.07	-0.3135	34.82	-1.1118	9.265	-1.746	2.455	-0.0792	45.55	-0.573	23.608	0.6206	77.58	-0.2691	36.86
KWS Santiago	1.4011	94.28	-0.0236	48.82	0.244	61.452	-0.415	29.88	1.3995	94.26	0.4036	69.15	-1.0434	10.539	-1.69	2.79	0.0228	50.638	-0.415	29.867	0.2234	60.99	-0.5131	26.38
KWS Silverstone	*	*	*	*	*	*	*	*	*	*	*	*	-0.8433	15.121	-1.366	5.611	-0.3779	31.456	-0.803	16.217	-0.0648	46.76	-0.9283	13.51
KWS Siskin	*	*	*	*	*	*	*	*	*	*	*	*	-1.8817	1.768	-2.677	0	-0.9332	12.897	-1.472	4.506	-0.2403	38.21	-1.0234	11.44
KWS Tempo	0.9698	87.43	-0.2584	37.36	0.236	61.095	-0.57	23.735	0.594	76.64	-0.3752	32.07	*	*	*	*	*	*	*	*	*	*	*	*
KWS Trinity	0.4496	71.08	-0.4116	30.51	0.128	55.883	-0.671	20.204	0.6956	80.08	-0.2899	35.9	-0.7734	17.056	-1.312	6.257	-0.4608	27.962	-1.051	10.393	-0.0367	48.16	-0.8284	16.02
Lancaster	0.0767	53.83	-0.4762	27.84	*	*	*	*	*	*	*	*	*	*	*	*	*	*	*	*	*	*	*	*
Leeds	0.4173	69.73	-0.4088	30.63	0.077	53.35	-0.572	23.643	0.6714	79.3	-0.3928	31.31	-1.458	4.636	-2.058	1.105	-0.6215	21.892	-1.101	9.452	0.406	69.25	-0.5868	23.62
LGW64	1.6227	96.25	0.3501	66.82	*	*	*	*	*	*	*	*	*	*	*	*	*	*	*	*	*	*	*	*
Monterey	*	*	*	*	0.351	66.345	-0.399	30.533	0.9037	85.9	-0.3585	32.81	-0.8086	16.06	-1.4	5.227	-0.3354	33.332	-0.801	16.268	-0.9142	13.84	-1.4811	4.92
Mosaic	*	*	*	*	*	*	*	*	*	*	*	*	-0.6865	19.714	-1.278	6.699	-0.7854	16.711	-1.475	4.475	0.3169	65.34	-0.7431	18.45
Myriad	*	*	*	*	0.576	75.481	-0.377	31.504	1.0873	89.79	-0.151	42.51	-0.3825	31.256	-1.034	10.717	*	*	*	*	0.3143	65.22	-0.6227	22.35
Panacea	*	*	*	*	0.262	62.298	-0.486	26.943	0.9629	87.28	-0.2064	39.82	*	*	*	*	*	*	*	*	*	*	*	*
Panorama	*	*	*	*	0.516	73.243	-0.462	27.918	0.3325	66.04	-0.6116	22.74	*	*	*	*	*	*	*	*	*	*	*	*
Reflection	0.61	77.21	-0.2571	37.42	0.277	62.997	-0.561	24.055	1.2523	92.45	-0.1784	41.18	-0.6617	20.526	-1.33	6.038	-0.5628	23.999	-1.033	10.735	-0.6465	21.53	-1.4609	5.11
Relay	0.3698	67.69	-0.5095	26.52	-0.22	38.672	-0.914	13.349	1.5044	95.3	0.0261	51.31	-1.6099	3.343	-2.303	0.489	-0.7512	17.708	-1.279	6.689	0.3367	66.23	-0.6074	22.88
Revelation	0.3667	67.55	-0.4558	28.67	1.033	88.25	-0.036	47.708	0.8067	83.39	-0.0474	47.63	0.0412	51.56	-0.531	25.21	-0.5331	25.112	-1.019	11.034	0.1318	56.55	-0.6127	22.7
RGT Adventure	*	*	*	*	*	*	*	*	*	*	*	*	-1.142	8.745	-1.723	2.59	-0.2072	39.287	-0.685	19.759	-0.2435	38.06	-1.0176	11.56
RGT Conversion	*	*	*	*	0.604	76.503	-0.345	32.901	0.5872	76.39	-0.5896	23.52	-0.7712	17.12	-1.299	6.432	-0.917	13.275	-1.634	3.166	-0.0687	46.57	-0.6994	19.8
RGT Illustrious	*	*	*	*	*	*	*	*	*	*	*	*	-0.3467	32.826	-0.761	17.429	-0.6745	20.103	-1.31	6.291	0.0672	53.35	-0.8031	16.71
RGT Marlborough	*	*	*	*	*	*	*	*	*	*	*	*	-0.7022	19.213	-1.229	7.385	*	*	*	*	-0.4478	28.99	-1.3045	6.86
RGT Pembroke	*	*	*	*	*	*	*	*	*	*	*	*	-0.7977	16.363	-1.294	6.488	-1.0824	9.796	-1.763	2.359	-0.195	40.37	-0.9705	12.55
RGT Scrummage	*	*	*	*	0.287	63.46	-0.416	29.834	1.5271	95.5	-0.1078	44.63	*	*	*	*	*	*	*	*	*	*	*	*
Ruskin	0.9353	86.65	-0.1741	41.38	0.464	71.147	-0.428	29.304	1.0286	88.67	-0.3371	33.76	*	*	*	*	*	*	*	*	*	*	*	*
Scout	0.7449	81.6	-0.1961	40.32	0.433	69.884	-0.359	32.305	2.073	98.44	0.1605	57.96	-0.8591	14.711	-1.495	4.287	*	*	*	*	0.2603	62.73	-0.7711	17.62
Sherlock	*	*	*	*	*	*	*	*	*	*	*	*	-0.4307	29.203	-1.05	10.414	-0.4625	27.893	-1.063	10.157	-0.3808	31.83	-0.9864	12.21
Skyfall	*	*	*	*	0.438	70.1	-0.284	35.684	1.2778	92.79	-0.1943	40.4	-0.738	18.104	-1.373	5.534	-0.4481	28.483	-0.995	11.532	-0.2087	39.72	-0.9545	12.91
Solstice	0.1371	56.81	-0.4028	30.88	0.311	64.578	-0.487	26.893	1.2082	91.81	-0.2426	38.1	-0.7713	17.116	-1.176	8.188	-0.6856	19.744	-1.176	8.197	-0.0834	45.84	-0.7969	16.88
Spyder	*	*	*	*	*	*	*	*	*	*	*	*	-1.0919	9.622	-1.716	2.632	-0.9546	12.407	-1.48	4.427	0.2713	63.24	-0.5415	25.29
SY-111539	1.0535	89.16	0.0482	52.41	*	*	*	*	*	*	*	*	*	*	*	*	*	*	*	*	*	*	*	*
SY-111570	1.4483	94.77	0.1044	55.2	*	*	*	*	*	*	*	*	*	*	*	*	*	*	*	*	*	*	*	*
SY-111643	-0.1244	43.81	-0.8322	15.92	*	*	*	*	*	*	*	*	*	*	*	*	*	*	*	*	*	*	*	*
Tuxedo	0.7299	81.15	-0.1278	43.65	*	*	*	*	*	*	*	*	*	*	*	*	*	*	*	*	*	*	*	*
Twister	*	*	*	*	0.267	62.538	-0.468	27.661	0.3239	65.65	-0.4279	29.82	-0.5148	25.816	-0.951	12.48	*	*	*	*	0.4176	69.75	-0.4721	28.01
Viscount	0.8263	83.92	-0.0509	47.46	0.928	85.993	-0.344	32.942	0.5474	74.93	-0.3175	34.64	-1.276	6.729	-1.922	1.597	*	*	*	*	-0.2629	37.15	-1.1276	9.49
Zulu	*	*	*	*	0.648	78.002	-0.216	38.86	1.3842	94.09	-0.2017	40.05	-0.8436	15.114	-1.368	5.588	-0.2952	35.154	-0.87	14.442	0.3243	65.67	-0.5102	26.49
SED	0.4128		0.2795		0.3236		0.2324		0.4965		0.2972		0.4837		0.5585		0.5494		0.6309		0.4688		0.4119
F Probability	0.001		0.054		0.078		0.102		0.033		0.006		0.204		0.426		0.396		0.43		0.049		0.106

## Sheet: Pooled REML analysis
Table S6b Pooled REML analysis of the take-all build-up phenotype of seventy-one AHDB Recommended List® and candidate cultivars, sampled using the soil core bioassay method, at six experimental sites in harvest years 2014 and 2015.
Year.Trial.Cultivar Interaction
Logit % plants	Logit % roots
P <.001	P = 0.058
SED = 0.4981	SED = 0.2627
	Trial 1				Trial 2				Trial 3				Trial 4				Trial 5				Trial 6
	WW2014SS534T				WW2014SS527T				WW2014SG526T				WW2015SS527T				WW2015WY522T				WW2015SG526T
	Hampshire Sutton Scotney 2014				Hampshire Broughton 2014				Oxfordshire Alkerton 2014				Hampshire Broughton 2015				Kent Wye 2015				Oxfordshire Alkerton 2015
Cultivar name	Logit % plants infected (back-transformed mean)		Logit % roots infected (back-transformed mean)		Logit % plants infected (back-transformed mean)		Logit % roots infected (back-transformed mean)		Logit % plants infected (back-transformed mean)		Logit % roots infected (back-transformed mean)		Logit % plants infected (back-transformed mean)		Logit % roots infected (back-transformed mean)		Logit % plants infected (back-transformed mean)		Logit % roots infected (back-transformed mean)		Logit % plants infected (back-transformed mean)		Logit % roots infected (back-transformed mean)
Alchemy	*	*	*	*	0.194	59.58	-0.442	29.22	1.488	95.15	-0.198	40.21	-0.814	16.4	-1.572	4.14	*	*	*	*	-0.18	41.09	-0.801	16.78
Amplify	*	*	*	*	*	*	*	*	*	*	*	*	-0.859	15.22	-1.99	1.83	-1.804	2.64	-2.147	1.35	-0.872	14.89	-1.219	8.04
Belgrade	*	*	*	*	*	*	*	*	*	*	*	*	-1.192	8.43	-2.209	1.19	-1.506	4.69	-2.367	0.87	-0.965	12.68	-1.438	5.33
Beluga	*	*	*	*	0.239	61.71	-0.529	25.79	0.966	87.35	-0.284	36.15	*	*	*	*	*	*	*	*	*	*	*	*
Britannia	*	*	*	*	0.49	72.72	-0.439	29.35	0.127	56.33	-0.195	40.37	-0.481	27.63	-1.568	4.16	-0.479	27.73	-1.726	3.07	0.134	56.64	-0.797	16.87
Butler	*	*	*	*	*	*	*	*	*	*	*	*	-1.346	6.35	-1.599	3.93	-1.528	4.5	-1.756	2.9	0.011	50.53	-0.827	16.04
Chilton	0.616	77.41	-0.173	41.46	0.26	62.71	-0.4	31.01	1.549	95.68	-0.156	42.28	*	*	*	*	*	*	*	*	*	*	*	*
Claire	0.348	66.72	-0.197	40.28	0.217	60.67	-0.424	29.98	1.093	89.89	-0.18	41.09	-1.522	4.54	-1.553	4.28	*	*	*	*	0.508	73.43	-0.782	17.3
Conqueror	*	*	*	*	0.618	77.47	-0.276	36.52	1.183	91.43	-0.032	48.39	*	*	*	*	*	*	*	*	*	*	*	*
Cordiale	*	*	*	*	0.078	53.88	-0.728	18.92	0.711	80.57	-0.483	27.55	-1.394	5.8	-1.857	2.38	-1.164	8.88	-2.014	1.75	-0.139	43.08	-1.086	10.23
Costello	1.732	96.97	-0.066	46.7	0.376	67.95	-0.294	35.73	1.036	88.82	-0.049	47.54	-1.056	10.8	-1.423	5.49	-1.392	5.81	-1.58	4.07	0.471	71.96	-0.652	21.36
Cougar	1.494	95.2	-0.179	41.13	0.686	79.78	-0.407	30.72	0.476	72.16	-0.162	41.95	-0.294	35.72	-1.536	4.43	-0.154	42.36	-1.693	3.27	-0.567	24.33	-0.765	17.81
Crusoe	*	*	*	*	0.357	67.14	-0.703	19.67	1.434	94.62	-0.459	28.53	-1.548	4.33	-1.833	2.5	-1.722	3.1	-1.99	1.83	-0.812	16.46	-1.062	10.69
Cubanita	0.342	66.47	-0.381	31.8	0.348	66.72	-0.609	22.83	0.925	86.41	-0.365	32.54	-1.414	5.59	-1.738	3	-1.546	4.34	-1.895	2.21	-0.393	31.28	-0.967	12.63
Delphi	0.496	72.96	-0.288	36	0.105	55.22	-0.515	26.3	1.106	90.14	-0.271	36.77	-1.447	5.24	-1.644	3.6	-0.944	13.16	-1.802	2.65	0.16	57.93	-0.873	14.85
Dickens	0.882	85.38	-0.288	35.97	0.17	58.41	-0.516	26.28	1.321	93.35	-0.271	36.75	-1.169	8.81	-1.645	3.59	-1.264	7.4	-1.802	2.65	-0.079	46.03	-0.874	14.84
Energise	0.889	85.55	-0.264	37.1	0.259	62.69	-0.491	27.24	0.37	67.71	-0.247	37.89	-1.001	11.9	-1.62	3.77	-1.296	6.96	-1.778	2.78	0.206	60.14	-0.849	15.46
Evolution	*	*	*	*	0.661	78.94	-0.4	31.01	0.87	85.07	-0.156	42.28	-0.602	23.08	-1.529	4.49	-1.458	5.14	-1.686	3.32	0.055	52.74	-0.758	18
Gallant	0.099	54.92	-0.468	28.16	0.198	59.76	-0.696	19.92	0.674	79.39	-0.451	28.85	-1.189	8.48	-1.825	2.53	-1.666	3.45	-1.982	1.86	-0.062	46.9	-1.054	10.84
Grafton	0.397	68.87	-0.72	19.14	-0.355	32.95	-0.948	13.06	0.232	61.41	-0.704	19.66	-1.026	11.39	-2.077	1.55	*	*	*	*	-0.744	18.42	-1.306	6.84
Graham	*	*	*	*	*	*	*	*	*	*	*	*	-1.149	9.13	-1.843	2.45	-2.055	1.62	-2	1.8	0.192	59.5	-1.072	10.49
Horatio	0.321	65.54	-0.203	39.97	0.426	70.08	-0.431	29.7	0.443	70.82	-0.187	40.77	-0.97	12.57	-1.56	4.23	-1.502	4.72	-1.717	3.12	0.223	60.96	-0.789	17.11
Icebreaker	1.699	96.76	0.321	65.52	*	*	*	*	*	*	*	*	*	*	*	*	*	*	*	*	*	*	*	*
Icon	*	*	*	*	0.452	71.19	-0.434	29.58	1.449	94.78	-0.19	40.63	-0.566	24.39	-1.563	4.2	*	*	*	*	-0.584	23.74	-0.792	17.03
Invicta	0.631	77.93	-0.381	31.83	0.02	50.99	-0.608	22.86	0.159	57.88	-0.364	32.56	-0.195	40.39	-1.737	3	-0.984	12.26	-1.895	2.21	0.037	51.83	-0.966	12.64
JB Diego	0.398	68.92	-0.267	36.95	0.249	62.21	-0.495	27.11	1.011	88.3	-0.25	37.74	-0.82	16.25	-1.624	3.74	-1.511	4.64	-1.781	2.76	0.158	57.83	-0.853	15.38
Jorvik	*	*	*	*	0.263	62.87	-0.562	24.54	0.813	83.56	-0.317	34.64	*	*	*	*	*	*	*	*	*	*	*	*
KWS Barrel	*	*	*	*	*	*	*	*	*	*	*	*	-1.72	3.11	-1.69	3.29	-1.164	8.89	-1.847	2.43	0.094	54.71	-0.919	13.73
KWS Basset	*	*	*	*	*	*	*	*	*	*	*	*	-1.333	6.5	-1.392	5.82	-0.413	30.45	-1.55	4.31	-0.101	44.94	-0.621	22.4
KWS Cashel	*	*	*	*	-0.126	43.75	-0.733	18.75	1.576	95.9	-0.489	27.33	-0.882	14.64	-1.862	2.36	-2.239	1.12	-2.02	1.73	-0.224	39	-1.091	10.13
KWS Crispin	*	*	*	*	*	*	*	*	*	*	*	*	-0.832	15.93	-1.722	3.1	-1.167	8.83	-1.879	2.28	-0.302	35.32	-0.951	12.99
KWS Croft	*	*	*	*	0.407	69.3	-0.302	35.35	0.911	86.08	-0.058	47.12	-0.311	34.91	-1.431	5.41	-1.27	7.32	-1.588	4.01	-0.235	38.46	-0.66	21.09
KWS Gator	0.548	74.97	-0.387	31.56	0.273	63.3	-0.614	22.64	1.118	90.35	-0.37	32.29	-1.368	6.08	-1.744	2.97	*	*	*	*	-0.763	17.85	-0.973	12.51
KWS Kielder	0.785	82.77	-0.121	43.96	0.262	62.82	-0.349	33.23	1.492	95.19	-0.105	44.79	-0.352	33.09	-1.478	4.95	-1.103	9.92	-1.635	3.66	0.782	82.7	-0.707	19.56
KWS Leon	0.859	84.77	-0.107	44.66	*	*	*	*	*	*	*	*	*	*	*	*	*	*	*	*	*	*	*	*
KWS Lili	0.718	80.78	-0.042	47.89	0.999	88.05	-0.27	36.84	0.618	77.49	-0.025	48.73	-1.481	4.91	-1.399	5.75	-0.712	19.39	-1.556	4.26	0.632	77.97	-0.628	22.18
KWS Santiago	1.393	94.19	0.015	50.73	0.244	61.95	-0.213	39.51	1.404	94.31	0.031	51.56	-1.326	6.58	-1.342	6.39	-0.702	19.7	-1.499	4.75	0.143	57.11	-0.571	24.2
KWS Silverstone	*	*	*	*	*	*	*	*	*	*	*	*	-0.753	18.15	-1.508	4.67	-0.757	18.04	-1.666	3.45	-0.21	39.65	-0.737	18.62
KWS Siskin	*	*	*	*	*	*	*	*	*	*	*	*	-1.846	2.43	-2.078	1.54	-1.479	4.94	-2.236	1.13	-0.245	37.98	-1.307	6.82
KWS Tempo	0.967	87.36	-0.315	34.77	0.236	61.59	-0.542	25.28	0.609	77.18	-0.298	35.54	*	*	*	*	*	*	*	*	*	*	*	*
KWS Trinity	0.442	70.75	-0.344	33.43	0.128	56.38	-0.572	24.16	0.717	80.76	-0.328	34.18	-0.769	17.69	-1.701	3.22	-0.863	15.11	-1.858	2.37	0.035	51.74	-0.93	13.47
Lancaster	0.071	53.55	-0.431	29.67	*	*	*	*	*	*	*	*	*	*	*	*	*	*	*	*	*	*	*	*
Leeds	0.41	69.42	-0.32	34.54	0.077	53.85	-0.547	25.08	0.699	80.18	-0.303	35.3	-1.593	3.97	-1.676	3.38	-0.864	15.09	-1.834	2.49	0.34	66.35	-0.905	14.06
LGW64	1.616	96.2	0.286	63.95	*	*	*	*	*	*	*	*	*	*	*	*	*	*	*	*	*	*	*	*
Monterey	*	*	*	*	0.351	66.84	-0.545	25.16	0.911	86.08	-0.301	35.39	-0.707	19.57	-1.674	3.39	-0.851	15.42	-1.832	2.5	-0.988	12.18	-0.903	14.11
Mosaic	*	*	*	*	*	*	*	*	*	*	*	*	-0.835	15.85	-1.615	3.81	-1.546	4.34	-1.772	2.81	0.434	70.42	-0.844	15.61
Myriad	*	*	*	*	0.576	75.98	-0.332	34	1.104	90.1	-0.087	45.64	-0.685	20.26	-1.461	5.11	*	*	*	*	0.403	69.13	-0.69	20.11
Panacea	*	*	*	*	0.262	62.8	-0.423	30.02	0.979	87.63	-0.179	41.15	*	*	*	*	*	*	*	*	*	*	*	*
Panorama	*	*	*	*	0.516	73.74	-0.644	21.62	0.346	66.65	-0.4	31.01	*	*	*	*	*	*	*	*	*	*	*	*
Reflection	0.601	76.89	-0.331	34.05	0.277	63.5	-0.558	24.68	1.269	92.68	-0.314	34.81	-0.843	15.64	-1.687	3.31	-1.374	6.02	-1.844	2.44	-0.411	30.55	-0.916	13.8
Relay	0.363	67.38	-0.402	30.93	-0.22	39.17	-0.629	22.13	1.523	95.46	-0.385	31.65	-1.644	3.6	-1.758	2.88	-1.357	6.22	-1.916	2.12	0.285	63.86	-0.987	12.19
Revelation	0.363	67.4	-0.067	46.64	1.033	88.75	-0.295	35.68	0.819	83.72	-0.051	47.47	-0.436	29.5	-1.424	5.48	-1.174	8.73	-1.581	4.06	0.13	56.45	-0.653	21.32
RGT Adventure	*	*	*	*	*	*	*	*	*	*	*	*	-1.236	7.78	-1.57	4.15	-0.715	19.31	-1.727	3.06	-0.208	39.75	-0.799	16.83
RGT Conversion	*	*	*	*	0.604	77	-0.472	28.01	0.603	76.96	-0.228	38.8	-0.94	13.25	-1.601	3.91	-1.378	5.97	-1.759	2.88	0.117	55.83	-0.83	15.97
RGT Illustrious	*	*	*	*	*	*	*	*	*	*	*	*	-0.5	26.91	-1.538	4.41	-1.332	6.51	-1.696	3.26	-0.078	46.09	-0.767	17.73
RGT Marlborough	*	*	*	*	*	*	*	*	*	*	*	*	-0.958	12.84	-1.909	2.15	*	*	*	*	-0.439	29.34	-1.138	9.32
RGT Pembroke	*	*	*	*	*	*	*	*	*	*	*	*	-1.314	6.74	-1.811	2.6	-1.332	6.51	-1.968	1.91	-0.183	40.93	-1.04	11.11
RGT Scrummage	*	*	*	*	0.287	63.96	-0.368	32.37	1.544	95.64	-0.124	43.82	*	*	*	*	*	*	*	*	*	*	*	*
Ruskin	0.921	86.32	-0.192	40.52	0.464	71.65	-0.419	30.18	1.046	89	-0.175	41.33	*	*	*	*	*	*	*	*	*	*	*	*
Scout	0.737	81.37	-0.155	42.32	0.433	70.38	-0.382	31.77	2.081	98.47	-0.138	43.14	-0.973	12.49	-1.511	4.64	*	*	*	*	0.258	62.63	-0.74	18.53
Sherlock	*	*	*	*	*	*	*	*	*	*	*	*	-0.986	12.22	-1.561	4.22	-0.876	14.77	-1.719	3.12	-0.308	35.08	-0.79	17.07
Skyfall	*	*	*	*	0.438	70.6	-0.369	32.36	1.3	93.09	-0.124	43.81	-0.829	16.01	-1.498	4.76	-1.011	11.7	-1.655	3.52	-0.195	40.35	-0.727	18.95
Solstice	0.13	56.44	-0.299	35.47	0.311	65.08	-0.527	25.86	1.224	92.05	-0.282	36.24	-1.061	10.71	-1.656	3.52	-1.261	7.43	-1.813	2.59	-0.134	43.36	-0.885	14.56
Spyder	*	*	*	*	*	*	*	*	*	*	*	*	-1.84	2.46	-1.686	3.32	-1.081	10.33	-1.843	2.44	0.317	65.36	-0.915	13.82
SY-111539	1.043	88.95	0.107	55.32	*	*	*	*	*	*	*	*	*	*	*	*	*	*	*	*	*	*	*	*
SY-111570	1.44	94.68	0.149	57.39	*	*	*	*	*	*	*	*	*	*	*	*	*	*	*	*	*	*	*	*
SY-111643	-0.133	43.39	-0.89	14.43	*	*	*	*	*	*	*	*	*	*	*	*	*	*	*	*	*	*	*	*
Tuxedo	0.717	80.77	-0.118	44.11	*	*	*	*	*	*	*	*	*	*	*	*	*	*	*	*	*	*	*	*
Twister	*	*	*	*	0.267	63.04	-0.408	30.68	0.356	67.09	-0.163	41.9	-1.122	9.59	-1.537	4.42	*	*	*	*	0.404	69.16	-0.766	17.78
Viscount	0.829	83.99	-0.245	37.98	0.928	86.49	-0.473	27.98	0.564	75.55	-0.228	38.77	-1.772	2.81	-1.602	3.9	*	*	*	*	-0.398	31.07	-0.831	15.96
Zulu	*	*	*	*	0.648	78.5	-0.275	36.61	1.41	94.37	-0.03	48.48	-1.149	9.12	-1.404	5.69	-0.895	14.3	-1.561	4.22	0.389	68.52	-0.633	22.01
